# Supplementary material for: Association between coffee consumption habits and non-alcoholic fatty liver disease in community-dwelling populations: data from the National Health and Nutrition Examination Survey 2013–2018
Source: Public Health Nutr. 2026 Feb 2;29(1):e35. doi: 10.1017/S1368980026101918 (PMC12951349; doi:10.1017/S1368980026101918)
Supplement: Chen et al. supplementary material 2 — Chen et al. supplementary material [file S1368980026101918sup002.zip]

Archive with 1 entries (1 files):
- SFigure 1.png
